# Supplementary material for: Comparative Evolutionary Epidemiology of SARS-CoV-2 Delta and Omicron Variants in Kuwait
Source: Viruses. 2024 Nov 30;16(12):1872. doi: 10.3390/v16121872 (PMC11680180; doi:10.3390/v16121872)
Supplement: Supplementary file 1 [file viruses-16-01872-s001.zip]

Archive with 3 entries (3 files):
- gisaid_supplemental_table_epi_set_240623oy.pdf
- Table S1.pdf
- Table S2.pdf
